# Supplementary material for: Economic Impacts and Quality of Life for Caregivers of Patients with Retinitis Pigmentosa: A Cross-Sectional Japanese Study
Source: Healthcare (Basel). 2023 Mar 30;11(7):988. doi: 10.3390/healthcare11070988 (PMC10093847; doi:10.3390/healthcare11070988)
Supplement: Supplementary file 1 [file healthcare-11-00988-s001.zip]

Archive with 1 entries (1 files):
- healthcare-2145508-supplementary.pdf
